# Supplementary material for: Inequalities in Childhood Nutrition, Physical Activity, Sedentary Behaviour and Obesity in Italy
Source: Nutrients. 2023 Sep 7;15(18):3893. doi: 10.3390/nu15183893 (PMC10534384; doi:10.3390/nu15183893)
Supplement: Supplementary file 1 [file nutrients-15-03893-s001.zip]

Archive with 1 entries (1 files):
- nutrients-2573928-supplementary.pdf
